# Supplementary material for: A cyclical marker system enables indefinite series of oligonucleotide-directed gene editing in Chlamydomonas reinhardtii
Source: Plant Physiol. 2024 Aug 23;196(4):2330–45. doi: 10.1093/plphys/kiae427 (PMC11637769; doi:10.1093/plphys/kiae427)
Supplement: kiae427_Supplementary_Data [file kiae427_supplementary_data.zip]

Archive with 2 entries (2 files):
- Supplementary Appendices S1-S4.pdf
- Supplementary Figures S1-S7.pdf
